# Supplementary material for: The effects of fitness self-testing with instant feedback on changes in health-related fitness among Chinese male college students
Source: PLoS One. 2026 Feb 24;21(2):e0342089. doi: 10.1371/journal.pone.0342089 (PMC12931746; doi:10.1371/journal.pone.0342089)
Supplement: S1 File — (XLSX) [file pone.0342089.s002.xlsx]

## Sheet: min data
Groups	BMI（pre-）	BMI（post-）	sit and reach（per-）	sit and reach（post-）	one mile（per-）	one mile（post-）	pull ups（per-）	pull ups（post-）	VO2max
1	20.99	20.88	8.92	18.12	10.16	9.5	7	10	40.29
1	21.8	22.49	5.02	13.71	12.11	9.46	2	7	40.83
1	19.97	20.31	14.45	16.67	11.48	10.48	4	3	43.8
1	18.64	18.19	15.27	19.36	10.58	9.28	0	2	43.27
1	17.13	18.51	12.41	18.4	10.22	9.35	6	6	32.32
1	17.67	18.94	11.28	17.46	10.14	8.56	5	6	32.16
1	21.47	21.47	19.64	22.56	8.39	9.27	6	9	49.64
1	17.11	18.38	13.67	15.44	11.04	10.3	1	10	33.7
1	27.22	27.4	12.82	19.26	13.23	9.56	1	3	35.03
1	24	22.2	12.05	16.32	10.03	8.51	1	1	40.81
1	17.84	18.28	5.39	10.58	11.21	8.4	2	8	35.29
1	21.39	20.57	13.71	18.07	10.35	9.03	9	10	40.85
1	21.31	21.46	6.2	15.02	9.57	9.49	8	10	43.18
1	20.78	21.5	9.59	16.01	11.3	10.15	0	1	33.51
1	20.37	19.44	17.15	19.51	10.3	9.2	7	7	38.81
1	17.97	18.21	12.04	14.36	8.44	8.37	10	13	45.4
1	28.87	28.39	8.29	8.18	10.33	8.08	1	3	51.39
1	23.02	23.51	27.5	22.57	10.28	9.4	0	2	45.5
1	18.99	19.72	9.07	14.5	9.59	9.27	11	10	42
1	21.03	21.12	9.03	12.42	10.39	9.46	5	4	36.8
1	21.37	21.03	18.98	18.1	9.43	9.45	10	7	38.42
1	19.68	18.67	14.38	19.14	10.34	8.03	6	10	29.33
1	22.15	22.95	11.25	17.22	9.55	9.4	5	9	49.08
1	20.69	19.71	5.74	13.52	10.23	8.04	8	6	49.7
1	17.34	17.11	11.95	17.08	11.47	9.35	0	3	41.41
1	19.65	20.03	11.95	12.28	10.22	8.3	8	6	42.18
1	17.37	18.34	14.31	17.06	10.23	9.28	11	12	41.02
1	18.91	39.56	-6.5	3.42	10.21	10.26	12	10	39.07
1	27.88	27.45	6.37	20.13	12.53	9.18	4	2	48.12
1	16.33	17.95	18.76	23.33	10.19	8.42	6	4	35.44
1	21.13	21	8.06	14.05	10.21	9.48	4	4	42.98
1	20.08	20.24	-0.37	11.12	10.46	10.26	5	4	36.02
1	19.85	19.71	12.78	21.63	10.12	10.13	5	7	50.32
1	17.71	18.8	2.21	10.27	10.03	9.2	5	2	45.58
1	19.17	20.03	17.02	20.07	10.24	9.17	1	3	36.93
1	27.92	26.53	23.28	26.5	11.3	9.1	0	6	53.66
1	23.45	23.65	-0.89	10.25	10.43	9.29	1	5	40.05
1	22.92	22.56	10.82	17.15	10.4	9.21	1	1	55.63
1	26.41	25.34	2.95	9.55	10.45	10.36	2	3	40.4
1	25.35	26.61	19.55	24.29	11.36	9.08	4	3	42.69
1	19.69	20.59	-0.44	8.13	10.15	10.49	5	5	34.66
1	21.28	20.63	12.38	14.11	10.27	9.49	2	5	35.38
1	18.37	17.99	18.69	22.18	9.28	9.17	1	6	36.6
1	24.38	24.97	14.44	22.37	10.33	10.1	5	10	47.01
2	26.16	26.48	8.54	17.53	10.12	9.07	1	2	45.14
2	20.17	20.75	29	29.33	10.12	9.35	9	8	33.27
2	20.21	21.56	23.92	25.16	9.56	7.55	3	5	39.5
2	26.12	25.42	4.38	16.56	10.47	10.48	4	3	47.45
2	29.48	29.07	10.33	23.62	11.4	8.58	2	2	43.34
2	20.09	19.38	-2.44	7.06	10.57	10.5	20	17	43.49
2	27.95	27.55	-4.39	12.11	10.06	9.43	4	5	41.56
2	16.41	17.54	-0.75	12.06	10.23	10.11	2	3	33.22
2	27.29	26.28	7.13	18.03	10.37	8.41	1	6	51.48
2	23.65	25.08	18.18	23.27	11.06	9.37	5	4	28.54
2	20.76	21.51	-6.5	8.45	10.05	8.43	6	5	34.72
2	21.18	41.51	0.13	14.52	9.49	8.38	7	17	48.26
2	19.5	19.47	16.02	24.48	11.11	10.06	6	7	43.19
2	29.97	31.05	-2.82	11.92	11.21	9.44	1	6	43.54
2	25.44	24.58	8.25	18.27	9.46	8.3	5	8	49.27
2	24.35	24.09	9.15	22.64	10.48	10.01	1	9	38.49
2	20.93	20.29	7.23	15.44	9.41	9.56	10	12	44.16
2	23.51	24.15	4.38	20.42	10.15	9.56	4	6	48.44
2	29.3	28.41	10.48	15.25	10.4	10.14	3	4	41.92
2	18.87	19.29	6.12	23.4	10.26	9.32	8	10	30.39
2	18.36	18.62	7.05	19.47	10.2	10.16	10	10	43.73
2	28.52	29.34	16.14	23.28	11.21	9.27	0	6	53.54
2	18.7	18.73	12.17	22.09	10.25	7.57	7	8	39.42
2	21.96	22.2	18.61	21.55	10.48	8.51	4	15	42.38
2	22.98	22.02	-4.78	10.28	10.45	8.57	0	6	42.94
2	22.96	23.14	-0.24	14.38	10.13	8.56	7	10	46.55
2	18.21	18.51	3.17	12.34	9.53	9.42	3	5	52.02
2	12.63	19.38	1.22	14.81	10.43	7.18	14	20	38.67
2	20.12	19.03	6.47	23.36	9.52	7.22	5	17	31.97
2	21.45	21.64	-1.25	11.35	10.3	9.28	4	8	45
2	21.53	21.3	2.05	8.75	10.06	9.56	12	16	52.05
2	24.08	24.13	5.33	16.63	10.41	7.32	6	10	45.11
2	24.34	24.39	19.13	23.57	10.23	8.09	6	6	45.61
2	22.15	22.74	12.71	21.53	10.02	7.3	10	16	37.36
2	21.8	22.89	4.01	23.37	10.11	8.47	9	15	36.72
2	23.41	24.97	2.52	18.35	10.09	10.3	5	2	39.33
2	21.8	20.34	4.12	17.46	13.05	8.27	4	3	29.05
2	21.87	22.16	10.53	19.44	9.57	7.47	1	2	42.66
2	18.8	19.49	14.78	24.11	10.19	7.57	10	10	55
2	23.32	22.08	13.34	23.44	11.5	8.07	1	5	41.71
2	16.94	17.05	4.92	11.17	9.51	7.31	19	20	51.33
2	23.1	22.38	10.54	24.48	11.53	9.57	1	2	32.39
2	29.34	29.62	6.93	23.36	10.15	8.06	1	5	60.35
2	17.04	16.27	1.87	15.17	10.16	7.23	6	7	33.48
2	20.34	20.74	8.41	24.96	10.49	8.48	13	20	42.89
